# Supplementary material for: A Scorpion Peptide Exerts Selective Anti-Leukemia Effects Through Disrupting Cell Membranes and Triggering Bax/Bcl-2-Related Apoptosis Pathway
Source: Biomolecules. 2025 Dec 18;15(12):1751. doi: 10.3390/biom15121751 (PMC12730667; doi:10.3390/biom15121751)
Supplement: Supplementary file 1 [file biomolecules-15-01751-s001.zip]

Archive with 21 entries (18 files):
- Supplement Figure S1.tif
- Supplement Figure S2.tif
- Supplement Figure S3.tif
- Supplement Figure S4-original_images.pdf
- supplement meterials File S1/
- supplement meterials File S1/HPLC report/
- supplement meterials File S1/HPLC report/FCL-NJP93901 Lpep1 1263335 HPLC.pdf
- supplement meterials File S1/HPLC report/FCL-NJP93902 Lpep2 1263339 HPLC.pdf
- supplement meterials File S1/HPLC report/FCL-NJP93903 Lpep 3 1263340 HPLC.pdf
- supplement meterials File S1/HPLC report/FCL-NJP93906 Lpep5 1263342 HPLC.pdf
- supplement meterials File S1/HPLC report/FCL-NJP93907 Lpep6 569027 HPLC.pdf
- supplement meterials File S1/HPLC report/FCL-NJP93908 Lpep7 053835 HPLC.pdf
- supplement meterials File S1/HPLC report/FCL-NJP93909 Lpep4 1263343 HPLC.pdf
- supplement meterials File S1/MS report/
- supplement meterials File S1/MS report/FCL-NJP93901 Lpep1 1263335  MS.pdf
- supplement meterials File S1/MS report/FCL-NJP93902 Lpep2 1263339  MS.pdf
- supplement meterials File S1/MS report/FCL-NJP93903 Lpep3 1263340 MS.pdf
- supplement meterials File S1/MS report/FCL-NJP93906 Lpep5 1263342 MS.pdf
- supplement meterials File S1/MS report/FCL-NJP93907 Lpep6 569027  MS.pdf
- supplement meterials File S1/MS report/FCL-NJP93908 Lpep7 053835  MS.pdf
- supplement meterials File S1/MS report/FCL-NJP93909 Lpep4 1263343 MS.pdf
